# Supplementary material for: Epigenetic insights into neuropsychiatric and cognitive symptoms in Parkinson’s disease: A DNA co-methylation network analysis
Source: NPJ Parkinsons Dis. 2025 Mar 2;11:39. doi: 10.1038/s41531-025-00877-5 (PMC11873129; doi:10.1038/s41531-025-00877-5)
Supplement: Supplementary file 2 — Supplementary Tables [file 41531_2025_877_MOESM2_ESM.xlsx]

## Sheet: ST1. Demographics
Supplementary Table 1: Demographic summary and confounding variables for outcome groups tested. For continuous variables the mean value for each group (Positive = individuals with symptom annotations, Negative = individuals with no symptom annotations) and Standard Deviation (StDev) are shown for each group.The p-value of groupwise differences measured using a Mann Whitney U Test is shown. As sex…
Subset	Variable	Mean (Positive Group)	Mean (Negative Group)	StDev (Positive Group)	StDev (Negative Group)	p-value
Aggression	Age of onset (Years)	60.3611	65.9625	16.8067	10.0132	0.206526
	Age at death (Years)	75.6	78.95	7.0666	5.95532	0.0684985
	CN Predicted NeuN+ Proportion	0.128638	0.145712	0.0662118	0.0629622	0.336634
	FC Predicted NeuN+ Proportion	0.275674	0.3002	0.103128	0.101791	0.508799
	SN Predicted NeuN+ Proportion	0.105195	0.108687	0.0273649	0.0268231	0.850122
	Post Mortem Interval (Hours)	14.4213	14.3773	6.65915	6.18123	0.880696
	Sex	5/15	26/52	-	-	0.65
Anxiety	Age of onset (Years)	61.4559	66.7812	13.6617	10.0751	0.0256954
	Age at death (Years)	77.2353	78.8182	6.66087	6.08885	0.352622
	CN Predicted NeuN+ Proportion	0.141885	0.142313	0.0680458	0.0619729	0.851289
	FC Predicted NeuN+ Proportion	0.299126	0.293379	0.0942803	0.106301	0.616571
	SN Predicted NeuN+ Proportion	0.108796	0.107566	0.0259979	0.0274295	0.858781
	Post Mortem Interval (Hours)	14.1406	14.511	4.87815	6.8694	0.766162
	Sex	16/17	15/50	-	-	0.02
Dementia	Age of onset (Years)	63.9359	65.5932	13.3605	10.4521	0.595747
	Age at death (Years)	77.7805	78.6271	6.72872	6.01979	0.581496
	CN Predicted NeuN+ Proportion	0.146063	0.139275	0.0589815	0.0673375	0.525849
	FC Predicted NeuN+ Proportion	0.300873	0.291029	0.0981214	0.105558	0.807019
	SN Predicted NeuN+ Proportion	0.103871	0.110773	0.0268197	0.0267007	0.454353
	Post Mortem Interval (Hours)	14.9912	13.9511	5.99553	6.43776	0.384744
	Sex	10/31	21/36	-	-	0.27
Depression	Age of onset (Years)	63.6316	65.7583	8.90921	13.1108	0.0909984
	Age at death (Years)	76.7105	79.2419	6.70582	5.88882	0.0917504
	CN Predicted NeuN+ Proportion	0.139789	0.143408	0.0661755	0.0628421	0.649322
	FC Predicted NeuN+ Proportion	0.291674	0.297493	0.0916301	0.108489	0.877641
	SN Predicted NeuN+ Proportion	0.1142	0.103951	0.027542	0.0257884	0.0451537
	Post Mortem Interval (Hours)	13.5849	14.8724	5.11469	6.83694	0.237315
	Sex	17/20	14/47	-	-	0.03
Halucination	Age of onset (Years)	63.2213	67.7568	12.5055	9.61309	0.0873119
	Age at death (Years)	78.0794	78.6216	5.55994	7.46604	0.569586
	CN Predicted NeuN+ Proportion	0.133553	0.160738	0.0631485	0.0617532	0.0720731
	FC Predicted NeuN+ Proportion	0.286529	0.311978	0.103345	0.098745	0.3818
	SN Predicted NeuN+ Proportion	0.103076	0.116305	0.0241429	0.029356	0.100255
	Post Mortem Interval (Hours)	13.5391	15.8452	6.07052	6.35952	0.0997758
	Sex	21/41	10/26	-	-	0.69
Sleep disturbance	Age of onset (Years)	63.1458	66.65	9.57388	13.2289	0.0211335
	Age at death (Years)	76.6667	79.7692	5.97987	6.27668	0.00925313
	CN Predicted NeuN+ Proportion	0.142293	0.142052	0.0568283	0.0704636	0.889966
	FC Predicted NeuN+ Proportion	0.288717	0.301313	0.103774	0.101002	0.704203
	SN Predicted NeuN+ Proportion	0.102203	0.113382	0.0238749	0.0284998	0.0629381
	Post Mortem Interval (Hours)	13.4829	15.1854	6.4252	6.0327	0.180116
	Sex	10/36	21/31	-	-	0.08

## Sheet: ST2. missMethyl GO analysis SN
Supplementary Table 2: Top Gene ontology enrichment terms calculated using missMethyl for the 1375 probes present in the depression associated substantia nigra module. Present is the gene ontology ID, the term type (CC = Cellular Compartment, BP = Biological Processes, MF = Molecular Function), a description of the term. N refers the total number of probes in the pathway, DE refers to the number …
Ontology ID	Type	Description	N	DE	P.DE	FDR
GO:0019898	CC	extrinsic component of membrane	292	32	0.000537615	1
GO:0043954	BP	cellular component maintenance	62	12	0.000843292	1
GO:0045202	CC	synapse	1229	102	0.00128883	1
GO:0080144	BP	amino acid homeostasis	7	3	0.00202836	1
GO:0030054	CC	cell junction	1953	147	0.00230061	1
GO:0099558	BP	maintenance of synapse structure	20	6	0.0026204	1
GO:0048786	CC	presynaptic active zone	71	12	0.00319823	1
GO:0043435	BP	response to corticotropin-releasing hormone	5	3	0.00326446	1
GO:0071376	BP	cellular response to corticotropin-releasing hormone stimulus	5	3	0.00326446	1
GO:0017080	MF	sodium channel regulator activity	37	7	0.00358428	1
GO:0005899	CC	insulin receptor complex	4	3	0.00396758	1
GO:0047166	MF	1-alkenylglycerophosphoethanolamine O-acyltransferase activity	1	1	0.00544331	1
GO:0106056	BP	regulation of calcineurin-mediated signaling	36	7	0.0057619	1
GO:0070528	BP	protein kinase C signaling	31	7	0.00587613	1
GO:0020016	CC	ciliary pocket	3	2	0.00662164	1
GO:0020018	CC	ciliary pocket membrane	3	2	0.00662164	1
GO:2000649	BP	regulation of sodium ion transmembrane transporter activity	53	9	0.00782079	1
GO:0019901	MF	protein kinase binding	641	49	0.00795594	1
GO:0032984	BP	protein-containing complex disassembly	229	19	0.00810005	1
GO:0098831	CC	presynaptic active zone cytoplasmic component	16	5	0.0081897	1
GO:0098918	MF	structural constituent of synapse	18	5	0.00833481	1
GO:0008092	MF	cytoskeletal protein binding	934	72	0.00854378	1
GO:0099508	MF	voltage-gated ion channel activity involved in regulation of presynaptic membrane potential	3	2	0.00854804	1
GO:0098882	MF	structural constituent of presynaptic active zone	5	3	0.00882699	1
GO:0050957	BP	equilibrioception	7	3	0.00937882	1
GO:0005798	CC	Golgi-associated vesicle	78	7	0.00950785	1
GO:0005150	MF	interleukin-1, type I receptor binding	2	2	0.00956395	1
GO:0030276	MF	clathrin binding	67	9	0.00999281	1
GO:0007340	BP	acrosome reaction	37	5	0.0107304	1
GO:0048499	BP	synaptic vesicle membrane organization	25	5	0.0107468	1
GO:0090036	BP	regulation of protein kinase C signaling	17	5	0.0108821	1
GO:0060191	BP	regulation of lipase activity	87	10	0.0109935	1
GO:0097720	BP	calcineurin-mediated signaling	48	8	0.0110513	1
GO:0005774	CC	vacuolar membrane	425	29	0.0112589	1
GO:0007030	BP	Golgi organization	139	12	0.0115463	1
GO:0007215	BP	glutamate receptor signaling pathway	49	9	0.0116974	1
GO:0009898	CC	cytoplasmic side of plasma membrane	161	18	0.0128984	1
GO:0042995	CC	cell projection	2182	143	0.0131116	1
GO:0021699	BP	cerebellar cortex maturation	3	2	0.0133057	1
GO:0005152	MF	interleukin-1 receptor antagonist activity	3	2	0.0133646	1
GO:0060292	BP	long-term synaptic depression	29	6	0.0134171	1
GO:0099738	CC	cell cortex region	39	7	0.0138644	1
GO:0005041	MF	low-density lipoprotein particle receptor activity	15	4	0.0140712	1
GO:0030547	MF	signaling receptor inhibitor activity	27	5	0.0144583	1
GO:0120025	CC	plasma membrane bounded cell projection	2078	136	0.0152921	1
GO:0009235	BP	cobalamin metabolic process	14	3	0.0153147	1
GO:0071949	MF	FAD binding	36	5	0.0155191	1
GO:0010800	BP	positive regulation of peptidyl-threonine phosphorylation	26	5	0.0158048	1
GO:0038202	BP	TORC1 signaling	47	6	0.0162323	1
GO:0070131	BP	positive regulation of mitochondrial translation	12	2	0.016334	1
GO:0050848	BP	regulation of calcium-mediated signaling	72	9	0.016855	1
GO:0017053	CC	transcription repressor complex	70	9	0.0171266	1
GO:1903076	BP	regulation of protein localization to plasma membrane	98	11	0.0173214	1
GO:0042641	CC	actomyosin	75	12	0.017581	1
GO:0060809	BP	mesodermal to mesenchymal transition involved in gastrulation	3	2	0.0188138	1
GO:0070325	MF	lipoprotein particle receptor binding	27	5	0.0189019	1
GO:0019894	MF	kinesin binding	44	7	0.019067	1
GO:0007618	BP	mating	1	1	0.0190899	1
GO:0090461	BP	glutamate homeostasis	5	2	0.0197038	1
GO:0007205	BP	protein kinase C-activating G protein-coupled receptor signaling pathway	26	5	0.0204807	1
GO:0003779	MF	actin binding	411	39	0.0211532	1
GO:0032148	BP	activation of protein kinase B activity	30	5	0.0213242	1
GO:0086006	MF	voltage-gated sodium channel activity involved in cardiac muscle cell action potential	5	2	0.0217574	1
GO:1904262	BP	negative regulation of TORC1 signaling	18	3	0.0224113	1
GO:0034440	BP	lipid oxidation	108	9	0.0225192	1
GO:0030159	MF	signaling receptor complex adaptor activity	50	8	0.0225645	1
GO:0005903	CC	brush border	96	11	0.0226777	1
GO:0001695	BP	histamine catabolic process	1	1	0.0226984	1
GO:0046539	MF	histamine N-methyltransferase activity	1	1	0.0226984	1
GO:0005794	CC	Golgi apparatus	1492	89	0.0229213	1
GO:0032449	CC	CBM complex	5	2	0.0232866	1
GO:0098982	CC	GABA-ergic synapse	63	9	0.0234705	1
GO:0098684	CC	photoreceptor ribbon synapse	7	3	0.0236416	1
GO:0000921	BP	septin ring assembly	1	1	0.0237509	1
GO:0031629	BP	synaptic vesicle fusion to presynaptic active zone membrane	21	4	0.0240721	1
GO:0005938	CC	cell cortex	300	29	0.0242088	1
GO:0034198	BP	cellular response to amino acid starvation	46	5	0.0242611	1
GO:0046320	BP	regulation of fatty acid oxidation	31	5	0.0245056	1
GO:0043548	MF	phosphatidylinositol 3-kinase binding	26	5	0.0247728	1
GO:0033013	BP	tetrapyrrole metabolic process	61	5	0.0249203	1
GO:0030140	CC	trans-Golgi network transport vesicle	31	4	0.0253083	1
GO:0035613	MF	RNA stem-loop binding	13	3	0.025675	1
GO:0005543	MF	phospholipid binding	437	34	0.025805	1
GO:0016167	MF	glial cell-derived neurotrophic factor receptor activity	5	2	0.0263129	1
GO:1904045	BP	cellular response to aldosterone	3	2	0.0266918	1
GO:0006629	BP	lipid metabolic process	1313	70	0.0273733	1
GO:0140131	BP	positive regulation of lymphocyte chemotaxis	18	3	0.0277091	1
GO:0043433	BP	negative regulation of DNA-binding transcription factor activity	172	14	0.0277654	1
GO:0032982	CC	myosin filament	22	4	0.027882	1
GO:0099569	CC	presynaptic cytoskeleton	10	3	0.0281218	1
GO:0043956	MF	3-hydroxypropionyl-CoA dehydratase activity	1	1	0.0281456	1
GO:0018345	BP	protein palmitoylation	29	4	0.0284849	1
GO:0021932	BP	hindbrain radial glia guided cell migration	9	3	0.0287066	1
GO:0008466	MF	glycogenin glucosyltransferase activity	1	1	0.0291933	1
GO:0102751	MF	UDP-alpha-D-glucose:glucosyl-glycogenin alpha-D-glucosyltransferase activity	1	1	0.0291933	1
GO:0005009	MF	insulin-activated receptor activity	3	2	0.0295494	1
GO:0036477	CC	somatodendritic compartment	781	63	0.0298754	1
GO:0005280	MF	amino acid:proton symporter activity	6	2	0.03012	1
GO:0042587	CC	glycogen granule	7	2	0.0302575	1
GO:0032432	CC	actin filament bundle	74	11	0.0304332	1
GO:0032809	CC	neuronal cell body membrane	28	5	0.0304909	1
GO:0018107	BP	peptidyl-threonine phosphorylation	111	12	0.0304942	1
GO:0070721	CC	ISGF3 complex	3	1	0.0306353	1
GO:0072659	BP	protein localization to plasma membrane	268	23	0.0309261	1
GO:0060381	BP	positive regulation of single-stranded telomeric DNA binding	1	1	0.0314357	1
GO:0042162	MF	telomeric DNA binding	37	4	0.0316641	1
GO:0010799	BP	regulation of peptidyl-threonine phosphorylation	42	6	0.0317346	1
GO:0030228	MF	lipoprotein particle receptor activity	18	4	0.0318026	1
GO:0000414	BP	regulation of histone H3-K36 methylation	6	2	0.0321588	1
GO:1902430	BP	negative regulation of amyloid-beta formation	27	4	0.0325214	1
GO:0005000	MF	vasopressin receptor activity	6	2	0.0325544	1
GO:0008275	CC	gamma-tubulin small complex	4	2	0.0326738	1
GO:0008066	MF	glutamate receptor activity	26	6	0.0337602	1
GO:0051260	BP	protein homooligomerization	179	14	0.0342759	1
GO:0010897	BP	negative regulation of triglyceride catabolic process	5	2	0.034435	1
GO:0002068	BP	glandular epithelial cell development	29	5	0.0345512	1
GO:0044325	MF	transmembrane transporter binding	119	13	0.0348054	1
GO:1905167	BP	positive regulation of lysosomal protein catabolic process	4	2	0.0349245	1
GO:0003363	BP	lamellipodium assembly involved in ameboidal cell migration	1	1	0.0351145	1
GO:0021816	BP	extension of a leading process involved in cell motility in cerebral cortex radial glia guided migration	1	1	0.0351145	1
GO:0047708	MF	biotinidase activity	2	1	0.0352958	1
GO:0033787	MF	cyanocobalamin reductase (cyanide-eliminating) activity	1	1	0.0353153	1
GO:0019903	MF	protein phosphatase binding	144	13	0.0356458	1
GO:0072320	MF	volume-sensitive chloride channel activity	4	2	0.0362484	1
GO:0044298	CC	cell body membrane	31	5	0.0365801	1
GO:0072583	BP	clathrin-dependent endocytosis	44	6	0.0372004	1
GO:0043560	MF	insulin receptor substrate binding	10	3	0.0374762	1
GO:0050750	MF	low-density lipoprotein particle receptor binding	22	4	0.0375326	1
GO:2001135	BP	regulation of endocytic recycling	18	4	0.0376155	1
GO:0072357	CC	PTW/PP1 phosphatase complex	7	2	0.0381811	1
GO:0007020	BP	microtubule nucleation	32	5	0.0385555	1
GO:2000292	BP	regulation of defecation	1	1	0.0389793	1
GO:0014701	CC	junctional sarcoplasmic reticulum membrane	9	3	0.0390801	1
GO:0072092	BP	ureteric bud invasion	3	2	0.0391804	1
GO:0032429	BP	regulation of phospholipase A2 activity	9	2	0.0392462	1
GO:0006539	BP	glutamate catabolic process via 2-oxoglutarate	1	1	0.0399346	1
GO:0047988	MF	hydroxyacid-oxoacid transhydrogenase activity	1	1	0.0399346	1
GO:1903893	BP	positive regulation of ATF6-mediated unfolded protein response	1	1	0.0406002	1
GO:0071872	BP	cellular response to epinephrine stimulus	11	3	0.0407157	1
GO:0010763	BP	positive regulation of fibroblast migration	14	4	0.0409169	1
GO:1904170	BP	regulation of bleb assembly	2	1	0.0410946	1
GO:1904172	BP	positive regulation of bleb assembly	2	1	0.0410946	1
GO:0009250	BP	glucan biosynthetic process	43	5	0.0412876	1
GO:0014860	BP	neurotransmitter secretion involved in regulation of skeletal muscle contraction	1	1	0.0415468	1
GO:0035418	BP	protein localization to synapse	62	9	0.0417104	1
GO:0034405	BP	response to fluid shear stress	34	5	0.0417454	1

## Sheet: ST3. KEGG Pathway Enrichment SN
Supplementary Table 3: Top KEGG Pathways enriched as calculated using missMethyl for the 1375 probes present in the depression associated substantia nigra module. Present is the pathway ID, a description of the term. N refers the total number of probes in the pathway, DE refers to the number present in the module, P.DE refers to the uncorrected P-value and FDR refers to the false discovery rate a…
Pathway ID	Description	N	DE	P.DE	FDR
path:hsa04150	mTOR signaling pathway	152	18	0.00139901	0.206909
path:hsa04910	Insulin signaling pathway	131	16	0.00144529	0.206909
path:hsa04072	Phospholipase D signaling pathway	144	20	0.00176343	0.206909
path:hsa04211	Longevity regulating pathway	88	12	0.00697313	0.613636
path:hsa04213	Longevity regulating pathway - multiple species	61	9	0.0107692	0.70661
path:hsa04914	Progesterone-mediated oocyte maturation	87	10	0.0120445	0.70661
path:hsa04371	Apelin signaling pathway	135	14	0.0238091	0.99974
path:hsa04261	Adrenergic signaling in cardiomyocytes	148	16	0.0278032	0.99974
path:hsa04152	AMPK signaling pathway	118	13	0.0278653	0.99974
path:hsa04960	Aldosterone-regulated sodium reabsorption	36	6	0.0284017	0.99974
path:hsa04022	cGMP-PKG signaling pathway	161	15	0.0612285	1
path:hsa04931	Insulin resistance	105	10	0.0639109	1
path:hsa04925	Aldosterone synthesis and secretion	95	11	0.0718961	1
path:hsa04114	Oocyte meiosis	116	9	0.0743279	1
path:hsa04977	Vitamin digestion and absorption	23	3	0.0759647	1
path:hsa04919	Thyroid hormone signaling pathway	117	11	0.0760285	1
path:hsa00062	Fatty acid elongation	26	3	0.0812456	1
path:hsa04140	Autophagy - animal	133	10	0.0853229	1
path:hsa05135	Yersinia infection	129	11	0.0865994	1
path:hsa04979	Cholesterol metabolism	50	5	0.0880305	1
path:hsa04961	Endocrine and other factor-regulated calcium reabsorption	51	6	0.0904966	1

## Sheet: ST4. missMethyl GO analysis CN
Supplementary Table 4: Top Gene ontology enrichment terms calculated using missMethyl for the 475 probes present in the aggression associated caudate nucleus module. Present is the gene ontology ID, the term type (CC = Cellular Compartment, BP = Biological Processes, MF = Molecular Function), a description of the term. N refers the total number of probes in the pathway, DE refers to the number pr…
Ontology ID	Type	Description	N	DE	P.DE	FDR
GO:0022900	BP	electron transport chain	140	8	0.0004537	1
GO:0005829	CC	cytosol	5012	117	0.000955429	1
GO:0021910	BP	smoothened signaling pathway involved in ventral spinal cord patterning	6	3	0.00115163	1
GO:0051222	BP	positive regulation of protein transport	281	14	0.00149079	1
GO:0017053	CC	transcription repressor complex	70	7	0.00156312	1
GO:0046034	BP	ATP metabolic process	239	10	0.00176061	1
GO:0043167	MF	ion binding	5539	130	0.00258229	1
GO:0070986	BP	left/right axis specification	14	3	0.00266777	1
GO:1903170	BP	negative regulation of calcium ion transmembrane transport	42	4	0.00341063	1
GO:0071889	MF	14-3-3 protein binding	30	5	0.00353149	1
GO:0031253	CC	cell projection membrane	326	17	0.00410531	1
GO:0031967	CC	organelle envelope	1130	28	0.00412448	1
GO:0031975	CC	envelope	1130	28	0.00412448	1
GO:0055131	MF	C3HC4-type RING finger domain binding	5	2	0.00487166	1
GO:0016491	MF	oxidoreductase activity	678	19	0.00498902	1
GO:0048711	BP	positive regulation of astrocyte differentiation	13	3	0.00509184	1
GO:0031069	BP	hair follicle morphogenesis	29	4	0.00544607	1
GO:0050919	BP	negative chemotaxis	46	6	0.00559639	1
GO:0007418	BP	ventral midline development	5	2	0.00586026	1
GO:0009649	BP	entrainment of circadian clock	34	4	0.00588859	1
GO:0010257	BP	NADH dehydrogenase complex assembly	47	3	0.00590846	1
GO:0032981	BP	mitochondrial respiratory chain complex I assembly	47	3	0.00590846	1
GO:0009055	MF	electron transfer activity	101	5	0.00594366	1
GO:0046872	MF	metal ion binding	3897	96	0.00599729	1
GO:0030291	MF	protein serine/threonine kinase inhibitor activity	33	4	0.00602818	1
GO:0009648	BP	photoperiodism	33	4	0.00624235	1
GO:0005173	MF	stem cell factor receptor binding	4	2	0.00642519	1
GO:1903561	CC	extracellular vesicle	2094	53	0.00646174	1
GO:0043230	CC	extracellular organelle	2095	53	0.00648764	1
GO:0035034	MF	histone acetyltransferase regulator activity	2	1	0.00701793	1
GO:0006091	BP	generation of precursor metabolites and energy	441	14	0.0070562	1
GO:0043169	MF	cation binding	3979	97	0.00705948	1
GO:0008201	MF	heparin binding	164	10	0.00731047	1
GO:0004790	MF	thioether S-methyltransferase activity	1	1	0.00745439	1
GO:0030748	MF	amine N-methyltransferase activity	1	1	0.00745439	1
GO:0102707	MF	S-adenosyl-L-methionine:beta-alanine N-methyltransferase activity	1	1	0.00745439	1
GO:0021915	BP	neural tube development	150	10	0.00762162	1
GO:0016575	BP	histone deacetylation	89	6	0.00767694	1
GO:0015094	MF	lead ion transmembrane transporter activity	1	1	0.00798505	1
GO:0015099	MF	nickel cation transmembrane transporter activity	1	1	0.00798505	1
GO:0015675	BP	nickel cation transport	1	1	0.00798505	1
GO:0015692	BP	lead ion transport	1	1	0.00798505	1
GO:0035444	BP	nickel cation transmembrane transport	1	1	0.00798505	1
GO:0070826	CC	paraferritin complex	1	1	0.00798505	1
GO:0098732	BP	macromolecule deacylation	122	7	0.00861724	1
GO:0042352	BP	GDP-L-fucose salvage	1	1	0.00897681	1
GO:0050201	MF	fucokinase activity	1	1	0.00897681	1
GO:0003997	MF	acyl-CoA oxidase activity	7	2	0.00904405	1
GO:0061768	MF	magnesium:sodium antiporter activity	1	1	0.00907718	1
GO:0042278	BP	purine nucleoside metabolic process	26	3	0.0100109	1
GO:0002116	CC	semaphorin receptor complex	9	3	0.010222	1
GO:0045668	BP	negative regulation of osteoblast differentiation	49	5	0.0103928	1
GO:0072656	BP	maintenance of protein location in mitochondrion	5	2	0.0109321	1
GO:0038202	BP	TORC1 signaling	47	4	0.0109692	1
GO:0021564	BP	vagus nerve development	3	2	0.0112792	1
GO:0040007	BP	growth	892	32	0.0113059	1
GO:0051287	MF	NAD binding	50	4	0.0113546	1
GO:0007371	BP	ventral midline determination	1	1	0.0116109	1
GO:0072285	BP	mesenchymal to epithelial transition involved in metanephric renal vesicle formation	1	1	0.0116109	1
GO:0033791	MF	3alpha,7alpha,12alpha-trihydroxy-5beta-cholestanoyl-CoA 24-hydroxylase activity	1	1	0.0117993	1
GO:0019781	MF	NEDD8 activating enzyme activity	2	1	0.0121652	1
GO:0006090	BP	pyruvate metabolic process	98	6	0.0124973	1
GO:0016634	MF	oxidoreductase activity, acting on the CH-CH group of donors, oxygen as acceptor	10	2	0.0126353	1
GO:0003863	MF	3-methyl-2-oxobutanoate dehydrogenase (2-methylpropanoyl-transferring) activity	2	1	0.013036	1
GO:0017154	MF	semaphorin receptor activity	10	3	0.0130477	1
GO:0008376	MF	acetylgalactosaminyltransferase activity	34	4	0.0133675	1
GO:1901201	BP	regulation of extracellular matrix assembly	16	3	0.0134802	1
GO:0008336	MF	gamma-butyrobetaine dioxygenase activity	1	1	0.0136984	1
GO:0150115	BP	cell-substrate junction organization	96	8	0.0138229	1
GO:0060170	CC	ciliary membrane	72	5	0.0141522	1
GO:0003868	MF	4-hydroxyphenylpyruvate dioxygenase activity	2	1	0.0142692	1
GO:0004860	MF	protein kinase inhibitor activity	69	5	0.0143027	1
GO:1901681	MF	sulfur compound binding	260	12	0.014403	1
GO:0031252	CC	cell leading edge	399	19	0.0144984	1
GO:0003147	BP	neural crest cell migration involved in heart formation	1	1	0.0145721	1
GO:0004396	MF	hexokinase activity	5	2	0.0147482	1
GO:0008865	MF	fructokinase activity	5	2	0.0147482	1
GO:0019158	MF	mannokinase activity	5	2	0.0147482	1
GO:0120181	BP	focal adhesion disassembly	6	2	0.0147561	1
GO:0120183	BP	positive regulation of focal adhesion disassembly	6	2	0.0147561	1
GO:0031929	BP	TOR signaling	118	6	0.0151197	1
GO:0046835	BP	carbohydrate phosphorylation	24	3	0.0151999	1
GO:0061797	MF	pH-gated chloride channel activity	1	1	0.0152721	1
GO:0007113	BP	endomitotic cell cycle	3	1	0.0163419	1
GO:0045988	BP	negative regulation of striated muscle contraction	8	2	0.016345	1
GO:0048524	BP	positive regulation of viral process	59	4	0.0166542	1
GO:0001954	BP	positive regulation of cell-matrix adhesion	55	5	0.01692	1
GO:0010586	BP	miRNA metabolic process	26	3	0.0175367	1
GO:0030956	CC	glutamyl-tRNA(Gln) amidotransferase complex	3	1	0.0177849	1
GO:0050567	MF	glutaminyl-tRNA synthase (glutamine-hydrolyzing) activity	3	1	0.0177849	1
GO:0070681	BP	glutaminyl-tRNAGln biosynthesis via transamidation	3	1	0.0177849	1
GO:0018242	BP	protein O-linked glycosylation via serine	10	2	0.0180481	1
GO:0048483	BP	autonomic nervous system development	45	5	0.0182055	1
GO:0018243	BP	protein O-linked glycosylation via threonine	9	2	0.0182595	1
GO:0014807	BP	regulation of somitogenesis	6	2	0.0184796	1
GO:0004483	MF	mRNA (nucleoside-2'-O-)-methyltransferase activity	2	1	0.0187611	1
GO:0097309	BP	cap1 mRNA methylation	2	1	0.0187611	1
GO:1904881	BP	cellular response to hydrogen sulfide	2	1	0.0188875	1
GO:0061714	MF	folic acid receptor activity	2	1	0.0189023	1
GO:0071231	BP	cellular response to folic acid	2	1	0.0189023	1
GO:0033293	MF	monocarboxylic acid binding	81	5	0.0190585	1
GO:0007386	BP	compartment pattern specification	5	2	0.0192933	1
GO:0097396	BP	response to interleukin-17	11	2	0.0194773	1
GO:0097398	BP	cellular response to interleukin-17	11	2	0.0194773	1
GO:0072523	BP	purine-containing compound catabolic process	45	4	0.0197498	1
GO:0099527	BP	postsynapse to nucleus signaling pathway	9	2	0.0200548	1
GO:0042045	BP	epithelial fluid transport	10	2	0.0201374	1
GO:0016049	BP	cell growth	458	19	0.0203843	1
GO:0016055	BP	Wnt signaling pathway	423	19	0.0203891	1
GO:0005890	CC	sodium:potassium-exchanging ATPase complex	11	2	0.0206312	1
GO:0019752	BP	carboxylic acid metabolic process	857	22	0.02072	1
GO:0016903	MF	oxidoreductase activity, acting on the aldehyde or oxo group of donors	44	3	0.0207942	1
GO:0033540	BP	fatty acid beta-oxidation using acyl-CoA oxidase	12	2	0.0209888	1
GO:0030056	CC	hemidesmosome	6	2	0.0213702	1
GO:0097730	CC	non-motile cilium	150	7	0.021371	1
GO:1901361	BP	organic cyclic compound catabolic process	466	14	0.0214435	1
GO:0090311	BP	regulation of protein deacetylation	56	4	0.0216546	1
GO:0036482	BP	neuron intrinsic apoptotic signaling pathway in response to hydrogen peroxide	2	1	0.0219969	1
GO:1903384	BP	negative regulation of hydrogen peroxide-induced neuron intrinsic apoptotic signaling pathway	2	1	0.0219969	1
GO:2001269	BP	positive regulation of cysteine-type endopeptidase activity involved in apoptotic signaling pathway	10	2	0.0220315	1
GO:0031982	CC	vesicle	3771	87	0.0225346	1
GO:0060081	BP	membrane hyperpolarization	10	2	0.0225768	1
GO:0045967	BP	negative regulation of growth rate	1	1	0.0228102	1
GO:1902285	BP	semaphorin-plexin signaling pathway involved in neuron projection guidance	14	3	0.0230984	1
GO:1904880	BP	response to hydrogen sulfide	3	1	0.0231249	1
GO:0030111	BP	regulation of Wnt signaling pathway	316	15	0.0231825	1
GO:0005536	MF	glucose binding	10	2	0.0234931	1
GO:0005539	MF	glycosaminoglycan binding	224	11	0.0236946	1
GO:0071949	MF	FAD binding	36	3	0.0241287	1
GO:0045926	BP	negative regulation of growth	231	11	0.0242159	1
GO:0046700	BP	heterocycle catabolic process	418	13	0.0244867	1
GO:0008828	MF	dATP pyrophosphohydrolase activity	1	1	0.0245833	1
GO:0047693	MF	ATP diphosphatase activity	1	1	0.0245833	1
GO:0106377	MF	2-hydroxy-ATP hydrolase activity	1	1	0.0245833	1
GO:0106378	MF	2-hydroxy-dATP hydrolase activity	1	1	0.0245833	1
GO:1904204	BP	regulation of skeletal muscle hypertrophy	2	1	0.0248402	1
GO:0030018	CC	Z disc	122	8	0.0248826	1
GO:0035748	CC	myelin sheath abaxonal region	6	2	0.0249348	1
GO:0099738	CC	cell cortex region	39	4	0.025252	1
GO:0048705	BP	skeletal system morphogenesis	224	13	0.0254061	1
GO:0035329	BP	hippo signaling	37	4	0.0254232	1
GO:0043196	CC	varicosity	7	2	0.0258031	1
GO:2001241	BP	positive regulation of extrinsic apoptotic signaling pathway in absence of ligand	10	2	0.0259288	1
GO:0043209	CC	myelin sheath	41	4	0.0263522	1
GO:0048863	BP	stem cell differentiation	206	11	0.0267167	1

## Sheet: ST5. KEGG Pathway Enrichment CN
Supplementary Table 5: Top KEGG Pathways enriched as calculated using missMethyl for the 475 probes present in the aggression associated caudate nucleus module. Present is the pathway ID, a description of the term. N refers the total number of probes in the pathway, DE refers to the number present in the module, P.DE refers to the uncorrected P-value and FDR refers to the false discovery rate adj…
Pathway ID	Description	N	DE	P.DE	FDR
path:hsa01200	Carbon metabolism	101	6	0.00297546	0.491356
path:hsa04930	Type II diabetes mellitus	45	6	0.00302705	0.491356
path:hsa04330	Notch signaling pathway	56	6	0.0041877	0.491356
path:hsa04964	Proximal tubule bicarbonate reclamation	21	3	0.00663624	0.583989
path:hsa04530	Tight junction	160	9	0.00939017	0.622036
path:hsa05131	Shigellosis	233	10	0.01342	0.622036
path:hsa05206	MicroRNAs in cancer	282	11	0.0139813	0.622036
path:hsa00524	Neomycin, kanamycin and gentamicin biosynthesis	5	2	0.0147482	0.622036
path:hsa01100	Metabolic pathways	1432	34	0.0159043	0.622036
path:hsa04960	Aldosterone-regulated sodium reabsorption	36	4	0.0177592	0.625124
path:hsa01250	Biosynthesis of nucleotide sugars	37	3	0.0240155	0.743602
path:hsa04714	Thermogenesis	208	8	0.0262511	0.743602
path:hsa05230	Central carbon metabolism in cancer	66	5	0.0274626	0.743602
path:hsa04933	AGE-RAGE signaling pathway in diabetic complications	95	6	0.0319469	0.757186
path:hsa00520	Amino sugar and nucleotide sugar metabolism	48	3	0.0342358	0.757186
path:hsa00360	Phenylalanine metabolism	14	2	0.0344175	0.757186
path:hsa03320	PPAR signaling pathway	72	4	0.0418699	0.866954
path:hsa04371	Apelin signaling pathway	135	7	0.0473589	0.902099
path:hsa00512	Mucin type O-glycan biosynthesis	33	3	0.0511201	0.902099
path:hsa04360	Axon guidance	175	10	0.0530566	0.902099
path:hsa04392	Hippo signaling pathway - multiple species	28	3	0.0589661	0.902099
path:hsa04115	p53 signaling pathway	72	4	0.0654601	0.902099
path:hsa00010	Glycolysis / Gluconeogenesis	62	3	0.0672935	0.902099
path:hsa00500	Starch and sucrose metabolism	29	2	0.0692021	0.902099
path:hsa04070	Phosphatidylinositol signaling system	91	5	0.0693276	0.902099
path:hsa04973	Carbohydrate digestion and absorption	40	3	0.0701696	0.902099
path:hsa00130	Ubiquinone and other terpenoid-quinone biosynthesis	11	1	0.0713581	0.902099
path:hsa04910	Insulin signaling pathway	131	6	0.0728448	0.902099
path:hsa05203	Viral carcinogenesis	183	7	0.0749255	0.902099
path:hsa04932	Non-alcoholic fatty liver disease	143	5	0.0768834	0.902099
path:hsa04390	Hippo signaling pathway	154	8	0.08737	0.944624
path:hsa01040	Biosynthesis of unsaturated fatty acids	26	2	0.0875369	0.944624
path:hsa04723	Retrograde endocannabinoid signaling	130	6	0.0885585	0.944624
path:hsa00640	Propanoate metabolism	32	2	0.0927858	0.947114
path:hsa05220	Chronic myeloid leukemia	74	4	0.0963065	0.947114
path:hsa00514	Other types of O-glycan biosynthesis	43	3	0.0984436	0.947114

## Sheet: ST6. Kamath EWCE 
Supplementary Table 6: Summary results for expression weighted cell type enrichment analysis for genes annotated to the DepressionSN module in the Kamath et al. single cell dataset. Key: P-value = uncorrected p-value from the EWCE enrichment test, FC = fold enrichment of genes tested in the expression set within that particular cell type, SD from mean = the number of standard deviations from the …
Broad Cell Type	Fine Cell Type	P-value	FC	SD from mean	FDR
ExcitatoryNeurons	Ex_POSTN	0	1.31119	7.43857	0
ExcitatoryNeurons	Ex_OPRD1	0	1.2998	6.34527	0
InhibitoryNeurons	Inh_PRLR_RP11_384J4_2	0	1.14744	4.62279	0
ExcitatoryNeurons	Ex_MYO5B	2e-05	1.16932	4.6277	0.00034
DopaminergicNeurons	CALB1_GEM	0.00027	1.19542	4.11956	0.003672
DopaminergicNeurons	SOX6_AGTR1	0.00037	1.15191	3.70458	0.00398286
InhibitoryNeurons	Inh_SIX3	0.00041	1.1503	3.82559	0.00398286
ExcitatoryNeurons	Ex_LAMP5_NTNG2	0.00061	1.15273	3.55905	0.005185
DopaminergicNeurons	SOX6_PART1	0.00076	1.13611	3.49965	0.00574222
InhibitoryNeurons	Inh_PAX5_CCBE1	0.00203	1.1095	3.13703	0.013804
ExcitatoryNeurons	Ex_SATB2	0.00318	1.15428	3.3235	0.0196582
DopaminergicNeurons	CALB1_CALCR	0.00668	1.13801	2.93211	0.0358308
InhibitoryNeurons	Inh_IGFBP5	0.00685	1.1354	2.98143	0.0358308
ExcitatoryNeurons	Ex_CYP2J2	0.00761	1.19767	3.00618	0.0369629
ExcitatoryNeurons	Ex_EBF2_CTC_552D5_1	0.0088	1.08898	2.5534	0.0398933
DopaminergicNeurons	CALB1_TRHR	0.02039	1.11518	2.31847	0.0866575
InhibitoryNeurons	Inh_INHBA	0.03462	1.13531	2.19322	0.13848
DopaminergicNeurons	SOX6_GFRA2	0.0377	1.11882	2.23863	0.142422
Oligodedrocytes	Olig_PLXDC2	0.04876	1.07171	1.70669	0.174509
DopaminergicNeurons	CALB1_CRYM_CCDC68	0.05843	1.10296	1.79242	0.19516
DopaminergicNeurons	CALB1_PPP1R17	0.06157	1.0817	1.72575	0.19516
ExcitatoryNeurons	Ex_VWA5B1_CALB1	0.06314	1.08897	1.72637	0.19516
InhibitoryNeurons	Inh_PAX5_VCAN	0.08087	1.07234	1.49858	0.239094
InhibitoryNeurons	Inh_OTX2_CASR	0.08694	1.11833	1.43894	0.24633
Endothelial	Endo_SLIT3	0.1515	1.07404	1.02704	0.41208
Astrocytes	Astro_SIDT1	0.18724	1.03719	0.884045	0.489705
Endothelial	Endo_COL6A3	0.25036	1.05356	0.636518	0.630536
Astrocytes	Astro_SERPINA3	0.34882	1.01706	0.332334	0.831945
ExcitatoryNeurons	Ex_PPP1R1C	0.3548	1.01852	0.251699	0.831945
OPCs	OPC_MDFI	0.37018	1.01791	0.260294	0.839075
DopaminergicNeurons	SOX6_DDT	0.39341	1.00947	0.237523	0.847465
Oligodedrocytes	Olig_PLXDC2_KCNAB1	0.40195	1.00979	0.225059	0.847465
Astrocytes	Astro_GBP2_SPOCD1	0.41127	1.00822	0.143065	0.847465
Oligodedrocytes	Olig_ENPP6_LUCAT1	0.42925	1.00658	0.155168	0.8585
ExcitatoryNeurons	Ex_LAMP5_BAIAP3	0.55945	0.99279	-0.186466	1
Endothelial	Endo_MET	0.6028	0.973678	-0.318561	1
Oligodedrocytes	Olig_ENPP6_ACTN2	0.63807	0.983649	-0.37622	1
Astrocytes	Astro_GUCY1A2	0.67181	0.978932	-0.471344	1
Astrocytes	Ependyma_ZBBX	0.68738	0.955343	-0.536661	1
MicrogliaMacrophages	MG_GPNMB_SULT1C2	0.75472	0.968033	-0.701765	1
MicrogliaMacrophages	MG_CECR2_FGL1	0.76331	0.967899	-0.727497	1
Endothelial	Endo_DCN_ABCC9	0.76878	0.954981	-0.754019	1
OPCs	OPC_ADM	0.7992	0.953249	-0.846324	1
OPCs	OPC_HOXD3	0.8081	0.949517	-0.880588	1
OPCs	OPC_KIAA0040	0.84581	0.950708	-1.01503	1
Astrocytes	Astro_VIM_LHX2	0.86142	0.940507	-1.05597	1
MicrogliaMacrophages	MG_GPNMB_LPL	0.89033	0.934835	-1.17375	1
OPCs	OPC_CACNG4	0.90534	0.950493	-1.28011	1
Astrocytes	Astro_GJB6_OXTR	0.93076	0.942181	-1.45021	1
DopaminergicNeurons	CALB1_RBP4	0.93463	0.925061	-1.34463	1
MicrogliaMacrophages	Macro_CD200R1	0.93969	0.901195	-1.41593	1
Oligodedrocytes	Olig_ENPP6_EMILIN2	0.94178	0.928596	-1.5096	1
Endothelial	Endo_NOTCH3_PLK2	0.94302	0.914854	-1.53136	1
MicrogliaMacrophages	MG_FOSL2	0.95164	0.922741	-1.60752	1
Astrocytes	Astro_CYP4F12	0.97703	0.926516	-1.93298	1
MicrogliaMacrophages	MG_SPON1	0.98195	0.912949	-2.0319	1
Endothelial	Endo_IL27RA	0.98662	0.872834	-2.10003	1
MicrogliaMacrophages	MG_CCL3	0.98892	0.865822	-1.99921	1
Astrocytes	Astro_GLYATL2	0.99495	0.885961	-2.11718	1
Endothelial	Endo_SNTG2	0.99584	0.833201	-2.33701	1
Oligodedrocytes	Olig_PLXDC2_KCNK10	0.99655	0.890412	-2.49281	1
Oligodedrocytes	Olig_PLXDC2_SFRP1	0.99837	0.888496	-2.74189	1
MicrogliaMacrophages	MG_MGAM	0.99844	0.851065	-2.57549	1
MicrogliaMacrophages	MG_OPRM1	0.99884	0.878766	-2.91495	1
MicrogliaMacrophages	MG_MKI67	0.99984	0.72732	-2.80347	1
MicrogliaMacrophages	MG_GPNMB_SUSD1	0.9999	0.846516	-3.08427	1
Astrocytes	Astro_VIM_TNFSRF12A	0.99993	0.843984	-2.83724	1
MicrogliaMacrophages	MG_TSPO_VIM	1	0.825183	-4.09672	1

## Sheet: ST7. Agarwal EWCE
Supplementary Table 7: Summary results for expression weighted cell type enrichment analysis for genes annotated to the DepressionSN module in the Agarwal et al. single cell dataset. Key: P-value = uncorrected p-value from the EWCE enrichment test, FC = fold enrichment of genes tested in the expression set within that particular cell type, SD from mean = the number of standard deviations from the…
Fine Cell Type	P-value	FC	SD from mean	FDR
GABAergic_neuron	0.0002	1.14662	3.71618	0.0016
endothelial_cell	0.3038	1.02329	0.492937	0.9994
oligodendrocyte_precursor_cell	0.5604	0.994707	-0.173191	0.9994
dopaminergic_neuron	0.6167	0.987165	-0.322232	0.9994
astrocyte	0.8459	0.970424	-1.01293	0.9994
oligodendrocyte	0.8482	0.968503	-1.02712	0.9994
microglial_cell	0.9575	0.939247	-1.69238	0.9994

## Sheet: ST8. Smajic EWCE
Supplementary Table 8: Summary results for expression weighted cell type enrichment analysis for genes annotated to the DepressionSN module in the Smajic et al. single cell dataset. Key: P-value = uncorrected p-value from the EWCE enrichment test, FC = fold enrichment of genes tested in the expression set within that particular cell type, SD from mean = the number of standard deviations from the …
Fine Cell Type	P-value	FC	SD from mean	FDR
CADPS2+_neurons	0	1.80313	15.213	0
GABA	0.05356	1.07327	1.65539	0.32136
DaNs	0.26085	1.02761	0.62394	0.99889
Excitatory	0.37561	1.0103	0.295567	0.99889
OPCs	0.644	0.982822	-0.395558	0.99889
Inhibitory	0.72172	0.97927	-0.603793	0.99889
Oligodendrocytes	0.90488	0.936414	-1.28637	0.99889
Pericytes	0.97638	0.912669	-1.9217	0.99889
Ependymal	0.98651	0.885631	-2.12468	0.99889
Astrocytes	0.99447	0.901884	-2.41177	0.99889
Endothelial_cells	0.99698	0.870634	-2.63304	0.99889
Microglia	0.99889	0.83508	-2.82679	0.99889

## Sheet: ST9. PRSet Analysis
Supplementary Table 9: Summary results for PRSet analysis of data from PPMI and Als et al 2019 summary statistics. Key: Set = Annotations used to generate PRS, Base represents all viable variants in the summary statistics, Refined represents variants within 1MB of methylation loci in the DepressionSN module. Threshold = Summary statistic p-value threshold used for PRS generation. R2 = PRS R2 of a…
Set	Threshold	R2	P-value	Coefficient	Standard.Error	Num_SNP
Base	5e-08	0.00346752	0.222701	132.457	108.627	121
Base	5e-07	0.00514212	0.138252	214.163	144.477	193
Base	5e-06	0.00658027	0.0935446	374.558	223.351	346
Base	5e-05	0.010669	0.0326417	738.087	345.471	648
Base	0.0005	0.00590824	0.111203	972.776	610.73	1447
Base	0.005	0.0142735	0.0136281	3034.93	1230.25	4076
Base	0.05	0.0167192	0.00780056	7428.56	2792.08	13360
Base	0.5	0.013202	0.0178556	15994	6752.51	41006
Base	1	0.0137934	0.015523	20040.1	8281.21	50539
Refined	5e-08	0.0015684	0.411902	50.249	61.2381	49
Refined	5e-07	0.00549983	0.12525	129.807	84.6692	78
Refined	5e-06	0.00313225	0.246248	153.73	132.582	142
Refined	5e-05	0.0040137	0.189398	269.784	205.571	276
Refined	0.0005	0.0032274	0.238668	443.613	376.479	624
Refined	0.005	0.0139402	0.0146972	1941.81	795.904	1856
Refined	0.05	0.0240633	0.00142368	5911.36	1853.2	6296
Refined	0.5	0.0160321	0.0089565	11700.4	4476.54	20025
Refined	1	0.0164579	0.00811578	14680	5545.45	24830
